# Supplementary material for: Towards High Throughput Structuring of Liquid Foams in Microchannels: Effect of Geometry, Flowrate and Formulation
Source: Micromachines (Basel). 2021 Nov 18;12(11):1415. doi: 10.3390/mi12111415 (PMC8617920; doi:10.3390/mi12111415)
Supplement: Supplementary file 1 [file micromachines-12-01415-s001.zip]

Archive with 1 entries (1 files):
- micromachines-1434175-supplementary.pdf
